# Supplementary material for: Topological network analysis of patient similarity for precision management of acute blood pressure in spinal cord injury
Source: eLife. 2021 Nov 16;10:e68015. doi: 10.7554/eLife.68015 (PMC8639149; doi:10.7554/eLife.68015)
Supplement: Supplementary file 1. [file elife-68015-supp1.zip]

Archive with 1 entries (1 files):
- Fullcodepaper.html
